# Supplementary material for: Evaluation of AI-Predicted GH11 Xylanase Models Against a Previously Unreported Experimental Structure: Implications for Conformational Accuracy and Ligand Binding
Source: Int J Mol Sci. 2026 Jan 29;27(3):1370. doi: 10.3390/ijms27031370 (PMC12897616; doi:10.3390/ijms27031370)
Supplement: Supplementary file 1 [file ijms-27-01370-s001.zip]

Archive with 1 entries (1 files):
- ijms-4103930-supplementary.pdf
